# Supplementary material for: A Global Analysis of the Complex Structural Organization of KCTD Proteins and Their Functional Implications
Source: Int J Mol Sci. 2026 Jun 25;27(13):5745. doi: 10.3390/ijms27135745 (PMC13361646; doi:10.3390/ijms27135745)
Supplement: Supplementary file 1 [file ijms-27-05745-s001.zip]

Archive with 1 entries (1 files):
- ijms-4393607-supplementary.pdf
